# Supplementary material for: Comprehensive Analysis of JCHAIN as a Potential Prognostic Factor for Breast Cancer and an Indicator for Tumor Microenvironment
Source: Biomedicines. 2025 Sep 26;13(10):2366. doi: 10.3390/biomedicines13102366 (PMC12561060; doi:10.3390/biomedicines13102366)
Supplement: Supplementary file 1 [file biomedicines-13-02366-s001.zip]

Archive with 1 entries (1 files):
- biomedicines-3787563-supplementary.pdf
